# Supplementary material for: Transcriptional signature of rapidly responding NK cells reveals S1P5 and CXCR4 as anti-tumor response disruptors
Source: Sci Rep. 2025 Mar 28;15:10769. doi: 10.1038/s41598-025-95211-7 (PMC11953373; doi:10.1038/s41598-025-95211-7)
Supplement: Supplementary file 1 — Supplementary Material 1. [file 41598_2025_95211_MOESM1_ESM.xlsx]

## Sheet: 3A
	Fig. 3A		LAMP1- (PBS)	LAMP1hi (PBS)	LAMP1- (IL2)	LAMP1hi (IL2)	LAMP1- (TGFβ)	LAMP1hi (TGFβ)	LAMP1- (IL2 + TGFβ)	LAMP1hi (IL2 + TGFβ)
			4082.34	1073.84	3488.1	505.16	3439.15	391.338	5275.92	702.669
			2360.93	662.174	2397.7	420.266	3886.32	549.118	4585.83	585.371
			1578.32	256.441	810.528	232.085	854.899	132.477	1101.98	197.439
			3917.14	676.244	1663.89	369.714	2442.44	294.666	4174.01	620.549
			4090.16	905.521	2556.54	519.957	2725.26	480.524	3963.59	541.546
			1873.45	445.837	772.029	191.941	1395.63	271.322	2324.03	395.924

## Sheet: 3B
	Fig. 3B
	PBS	IL-2	TGF-b	IL-2 + TGF-b		ANOVA table	SS	DF	MS	F (DFn, DFd)	P value
	69.3	45.9	98.1	95.3		Treatment (between columns)	10940	3	3647	F (1.735, 8.676) = 124.4	P<0.0001
	65.2	35.3	95.6	89.8		Individual (between rows)	1052	5	210.5	F (5, 15) = 7.183	P=0.0013
	47.4	28.5	91.1	83.7
	75.7	49	98.8	96.1
	74.1	58.6	97.6	89.8
	49.9	37.9	92.5	86.4
						Šídák's multiple comparisons test	Mean Diff.	95.00% CI of diff.	Below threshold?	Summary	Adjusted P Value
						PBS vs. IL-2	21.07	9.367 to 32.77	Yes	**	0.0039	A-B
						PBS vs. TGF-b	-32.02	-47.60 to -16.43	Yes	**	0.0021	A-C
						PBS vs. IL-2 + TGF-b	-26.58	-41.00 to -12.17	Yes	**	0.0034	A-D
						IL-2 vs. TGF-b	-53.08	-67.52 to -38.65	Yes	***	0.0001	B-C
						IL-2 vs. IL-2 + TGF-b	-47.65	-62.56 to -32.74	Yes	***	0.0002	B-D
						TGF-b vs. IL-2 + TGF-b	5.433	1.644 to 9.223	Yes	*	0.0109	C-D

## Sheet: 3C
	Fig. 3C
		PBS	IL-2	TGFb	IL-2 + TGFb
		47.3	9.15	89	70.6
		18.8	2.87	65.3	22.7
		83.9	13.5	98.3	76.9
		29.5	4.9	73.5	15.5
		37.8	3.26	79.9	28.7
		57.8	5.6	89.8	35.2
	Tukey's multiple comparisons test	Mean Diff.	95.00% CI of diff.	Below threshold?	Summary	Adjusted P Value
	PBS vs. IL-2	39.3	9.785 to 68.82	Yes	*	0.0163	A-B
	PBS vs. TGFb	-36.78	-54.90 to -18.67	Yes	**	0.0026	A-C
	PBS vs. IL-2 + TGFb	4.25	-19.93 to 28.43	No	ns	0.9117	A-D
	IL-2 vs. TGFb	-76.09	-89.54 to -62.63	Yes	****	<0.0001	B-C
	IL-2 vs. IL-2 + TGFb	-35.05	-68.41 to -1.693	Yes	*	0.0416	B-D
	TGFb vs. IL-2 + TGFb	41.03	15.16 to 66.91	Yes	**	0.0078	C-D
	ANOVA table	SS	DF	MS	F (DFn, DFd)	P value
	Treatment (between columns)	17426	3	5809	F (1.814, 9.068) = 42.21	P<0.0001
	Individual (between rows)	4737	5	947.4	F (5, 15) = 6.884	P=0.0016

## Sheet: 3D
	Fig. 3D
			CD56bright	CD56dim		Paired t test
			7.84	21.6		P value	0.0061
			2.82	10.5		P value summary	**
			1.58	8.04		Significantly different (P < 0.05)?	Yes
			16.9	42.1		One- or two-tailed P value?	Two-tailed
			3.46	16		t, df	t=4.546, df=5
			0.77	10.6		Number of pairs	6

## Sheet: 3E
	Fig. 3E
		CXCR4-									CXCR4+
	PBS	16.7	13.3	5.69	14.2	4.56	13.4	12.8	31.3	10.6	12.6	10.5	4.25	10.3	2.82	11.1	7.57	19.3	6.72
	IL2	22.1	35.8	17.4	28.9	17	28.6	26	42.4	26.6	9.27	15.6	8.01	8.37	7.33	9.68	12.2	17.2	11.1
	TGFβ	19.6	6.85	4.37	10.5	6.74	5.45	18.2	21.8	2.84	3.64	3.55	1.4	4.52	1.08	3.12	1.54	6.5	1.33
	Šídák's multiple comparisons test	Mean Diff.	95.00% CI of diff.	Below threshold?	Summary	Adjusted P Value
	CXCR4- - CXCR4+
	PBS	4.154	0.4905 to 7.818	Yes	*	0.0241
	IL2	16.23	12.56 to 19.89	Yes	****	<0.0001
	TGFβ	7.741	4.077 to 11.41	Yes	***	0.0001
	ANOVA table	SS	DF	MS	F (DFn, DFd)	P value
	Row Factor	1375	2	687.6	F (2, 16) = 39.18	P<0.0001
	Column Factor	1186	1	1186	F (1, 8) = 52.56	P<0.0001
	Row Factor x Column Factor	345.9	2	173	F (2, 16) = 20.33	P<0.0001

## Sheet: 3F
	Fig. 3F
		PBS+DMSO	CXCL12 + DMSO
		14.5	9.9		Paired t test
		12	10.5		P value	<0.0001
		5.16	2.61		P value summary	****
		12.9	9.47		Significantly different (P < 0.05)?	Yes
		3.43	2.42		One- or two-tailed P value?	Two-tailed
		12.2	10.2		t, df	t=6.958, df=11
		9.55	7.68		Number of pairs	12
		23.1	18.8
		8.84	7.52
		12.5	9.6
		7.58	6.27
		11.5	7.29

## Sheet: 3H
	Fig. 3G
			DMSO	DMSO CXCL12	Plerixafor	Plerixafor + CXCL12
			12.7645	30.0839	14.9238	6.48808
			16.3	43.2657	27.821	27.7542
			17.649	56.0208	25.8794	28.9718
			17.0079	45.6893	18.179	24.0713
			20.3856	41.9706	22.9212	20.1904
			Tukey's multiple comparisons test	Mean Diff.	95.00% CI of diff.	Below threshold?	Summary	Adjusted P Value
			DMSO vs. DMSO CXCL12	-26.58	-41.10 to -12.07	Yes	**	0.006	A-B
			DMSO vs. Plerixafor	-5.123	-13.35 to 3.104	No	ns	0.1922	A-C
			DMSO vs. Plerixafor + CXCL12	-4.674	-18.76 to 9.414	No	ns	0.5834	A-D
			DMSO CXCL12 vs. Plerixafor	21.46	8.794 to 34.13	Yes	**	0.008	B-C
			DMSO CXCL12 vs. Plerixafor + CXCL12	21.91	14.28 to 29.54	Yes	**	0.0011	B-D
			Plerixafor vs. Plerixafor + CXCL12	0.4497	-9.600 to 10.50	No	ns	0.9975	C-D
			ANOVA table	SS	DF	MS	F (DFn, DFd)	P value
			Treatment (between columns)	2120	3	706.5	F (1.762, 7.050) = 35.28	P=0.0003
			Individual (between rows)	576.8	4	144.2	F (4, 12) = 7.200	P=0.0034

## Sheet: 3I
	Fig. 3H
		DMSO	DMSO CXCL12	Plerixafor	Plerixafor + CXCL12
		29.4	19.5	0.1	0.16
		16.3	8.92	0.04	0.06
		11	3.8	0.89	1.18
		7.23	2.32	0.41	0.14
		9.38	1.8	0.23	0.45
		Tukey's multiple comparisons test	Mean Diff.	95.00% CI of diff.	Below threshold?	Summary	Adjusted P Value
		DMSO vs. DMSO CXCL12	7.394	4.173 to 10.62	Yes	**	0.0025	A-B
		DMSO vs. Plerixafor	14.33	-2.179 to 30.84	No	ns	0.0777	A-C
		DMSO vs. Plerixafor + CXCL12	14.26	-2.218 to 30.75	No	ns	0.0784	A-D
		DMSO CXCL12 vs. Plerixafor	6.934	-6.853 to 20.72	No	ns	0.3075	B-C
		DMSO CXCL12 vs. Plerixafor + CXCL12	6.87	-6.935 to 20.67	No	ns	0.314	B-D
		Plerixafor vs. Plerixafor + CXCL12	-0.064	-0.4596 to 0.3316	No	ns	0.9075	C-D
		ANOVA table	SS	DF	MS	F (DFn, DFd)	P value
		Treatment (between columns)	698.4	3	232.8	F (1.014, 4.055) = 9.899	P=0.0339
		Individual (between rows)	254.3	4	63.58	F (4, 12) = 2.703	P=0.0814

## Sheet: 3J
	Fig. 3I		DMSO	CXCL12 + DMSO	Plerixafor	CXCL12 + Plerixafor
			16.4	12.1	14.5	11.5
			15	13.5	14.4	15.4
			12.5	9.6	10.1	9.34
			7.58	6.27	7.21	7.51
			11.5	7.29	7.13	10.4
			8.17	7.43	7.17	8.13
			5.8	6.08	5.67	6.41
			6.32	5.76	6.47	7.91
			Dunnett's multiple comparisons test	Mean Diff.	95.00% CI of diff.	Below threshold?	Summary	Adjusted P Value	A-?
			DMSO vs. CXCL12	1.905	0.1076 to 3.702	Yes	*	0.0392	B	CXCL12
			DMSO vs. Plerixafor	1.328	-0.2558 to 2.911	No	ns	0.0972	C	Plerixafor
			DMSO vs. CXCL12 + Plerixafor	0.8338	-1.437 to 3.104	No	ns	0.5906	D	CXCL12 + Plerixafor
			ANOVA table	SS	DF	MS	F (DFn, DFd)	P value
			Treatment (between columns)	15.62	3	5.208	F (1.976, 13.83) = 4.007	P=0.0428
			Individual (between rows)	292	7	41.71	F (7, 21) = 32.10	P<0.0001

## Sheet: 3K
	Fig. 3J
		DMSO	CXCL12 + DMSO	Plerixafor	CXCL12 + Plerixafor
		63.6	13	3.35	3.39
		69.4	16.5	10.2	7.52
		46.4	5.7	8.71	7.33
		42.6	3.44	10.1	7.12
		67.6	5.94	16.3	12.5
		43.5	6.18	18.8	11
		Dunnett's multiple comparisons test	Mean Diff.	95.00% CI of diff.	Below threshold?	Summary	Adjusted P Value	A-?
		DMSO vs. CXCL12	47.06	34.20 to 59.92	Yes	***	0.0002	B	CXCL12
		DMSO vs. Plerixafor	44.27	24.40 to 64.15	Yes	**	0.0018	C	Plerixafor
		DMSO vs. CXCL12 + Plerixafor	47.37	29.67 to 65.07	Yes	***	0.0008	D	CXCL12 + Plerixafor
		ANOVA table	SS	DF	MS	F (DFn, DFd)	P value
		Treatment (between columns)	9654	3	3218	F (1.345, 6.727) = 62.02	P<0.0001
		Individual (between rows)	355.4	5	71.07	F (5, 15) = 1.370	P=0.2902

[truncated: 1 more sheets: 3L]
