# Supplementary material for: Transcriptional signature of rapidly responding NK cells reveals S1P5 and CXCR4 as anti-tumor response disruptors
Source: Sci Rep. 2025 Mar 28;15:10769. doi: 10.1038/s41598-025-95211-7 (PMC11953373; doi:10.1038/s41598-025-95211-7)
Supplement: Supplementary file 2 — Supplementary Material 2. [file 41598_2025_95211_MOESM2_ESM.xlsx]

## Sheet: S1A
	Fig. S1A
			PBS			IL-2			TGFβ
			0.066	0.13	0.11	0.75	2.67	2.83	0.072	0.17	0.12
			1.46	3.26	3.6	11.5	32.2	24.8	0.88	2.68	2.45
				ANOVA table	SS	DF	MS	F (DFn, DFd)	P value
				Time	320.1	1	320.1	F (1, 2) = 15.00	P=0.0607
				Column Factor	502.9	2	251.5	F (2, 4) = 13.61	P=0.0164
				Time x Column Factor	341.7	2	170.9	F (2, 4) = 14.02	P=0.0156
				Dunnett's multiple comparisons test	Mean Diff.	95.00% CI of diff.	Below threshold?	Summary	Adjusted P Value
				0
				PBS vs. IL-2	-1.981	-11.42 to 7.454	No	ns	0.73
				PBS vs. TGFβ	-0.01867	-9.454 to 9.416	No	ns	>0.9999
				2
				PBS vs. IL-2	-20.06	-29.50 to -10.62	Yes	**	0.0037
				PBS vs. TGFβ	0.77	-8.665 to 10.21	No	ns	0.9488

## Sheet: S1D
	PBS	IL-2	TGF-β	IL-2 + TGF-β
	98.5	95.4	98.8	98.1
	98	95.6	98.4	97.8
	97	94	98.4	97.4
	98.1	92.2	99.3	97.5
	99	95.4	99.4	98
	99.1	95.3	99.5	99.4
	98.6	94.6	98.7	98.1
	99.4	95.3	98.7	97.8
	ANOVA table	SS	DF	MS	F (DFn, DFd)	P value
	Treatment (between columns)	86.78	3	28.93	F (1.667, 11.67) = 70.16	P<0.0001
	Individual (between rows)	8.705	7	1.244	F (7, 21) = 3.016	P=0.0234
	Residual (random)	8.658	21	0.4123
	Dunnett's multiple comparisons test	Mean Diff.	95.00% CI of diff.	Below threshold?	Summary	Adjusted P Value	A-?
	PBS vs. IL-2	3.738	2.640 to 4.835	Yes	****	<0.0001	B
	PBS vs. TGF-β	-0.4375	-1.118 to 0.2431	No	ns	0.2168	C
	PBS vs. IL-2 + TGF-β	0.45	-0.2376 to 1.138	No	ns	0.2069	D
